# Supplementary material for: Genome-wide support for incipient Tula hantavirus species within a single rodent host lineage
Source: Virus Evol. 2024 Jan 5;10(1):veae002. doi: 10.1093/ve/veae002 (PMC10868551; doi:10.1093/ve/veae002)
Supplement: veae002_Supp [file veae002_supp.zip]

Archive with 7 entries (7 files):
- suppl_data/Labutin&Heckel_SuppTable 1.xlsx
- suppl_data/Labutin&Heckel_SuppTable 3.csv
- suppl_data/Labutin&Heckel_SuppTable 4.xlsx
- suppl_data/Labutin&Heckel_SuppTable 5.xlsx
- suppl_data/Labutin&Heckel_SuppTable 6.xlsx
- suppl_data/Labutin&Heckel_SuppTable 7.xlsx
- suppl_data/Labutin&Heckel_VirusEvolution_SupInfo_final.docx
