# Supplementary material for: Genome-wide support for incipient Tula hantavirus species within a single rodent host lineage
Source: Virus Evol. 2024 Jan 5;10(1):veae002. doi: 10.1093/ve/veae002 (PMC10868551; doi:10.1093/ve/veae002)
Supplement: veae002_Supp [file veae002_supp.zip › suppl_data/Labutin&Heckel_SuppTable 1.xlsx]

## Sheet: SupTab1
Individual.number	Sampling.location	Date of sampling	Latitude	Longitude	mtDNA.lineage	mtDNA.Source	GBS.dataset.Source	TULV.Genome	TULV.Source
MarDAue01	Altmannsgrün	2018-07-13	50.4446	12.2071	Central	this study	this study
MarDAr05	Arnoldsgrün	2018-07-15	50.3959	12.2737			this study
MarDAr13	Arnoldsgrün	2018-07-15	50.3959	12.2737	Central	this study	this study
MarDAr19	Arnoldsgrün	2018-07-15	50.3959	12.2737			this study
MarDAr20	Arnoldsgrün	2018-07-15	50.3959	12.2737			this study
MarDAr23	Arnoldsgrün	2018-07-15	50.3959	12.2737	Central	this study	this study
MarDAg01	Arnsgrün	2017-07-22	50.3126	12.2246	Central	this study	this study
MarDAg02	Arnsgrün	2017-07-22	50.3126	12.2246	Eastern	this study	this study
MarDAg03	Arnsgrün	2017-07-22	50.3126	12.2246	Central	this study	this study
MarDAg10	Arnsgrün	2017-07-22	50.3126	12.2246	Central	this study	this study
MarDAg11	Arnsgrün	2017-07-22	50.3126	12.2246	Eastern	this study	this study
MarDAbA11	Arzberg A	2015-07-09	50.0456	12.1681	Eastern	Saxenhofer et al., 2019	Saxenhofer et al., 2022
MarDAbA12	Arzberg A	2015-07-09	50.0456	12.1681			Saxenhofer et al., 2022
MarDAbA13	Arzberg A	2015-07-09	50.0456	12.1681			Saxenhofer et al., 2022
MarDAbA14	Arzberg A	2015-07-09	50.0456	12.1681			Saxenhofer et al., 2022
MarCzAs01	As	2014-07-17	50.215	12.2166			Saxenhofer et al., 2022
MarCzAs02	As	2014-07-17	50.215	12.2166	Central	Saxenhofer et al., 2019	Saxenhofer et al., 2022
MarCzAs03	As	2014-07-17	50.215	12.2166	Central	Saxenhofer et al., 2019	Saxenhofer et al., 2022
MarCzAs04	As	2014-07-17	50.215	12.2166	Central	Saxenhofer et al., 2019	Saxenhofer et al., 2022
MarCzAs10	As	2014-07-17	50.215	12.2166	Central	Saxenhofer et al., 2019	Saxenhofer et al., 2022
MarDBl01	Bärlas	2014-07-18	50.1925	11.8777	Central	this study	this study
MarDBl02	Bärlas	2014-07-18	50.1925	11.8777	Central	this study	this study
MarDBl06	Bärlas	2014-07-18	50.1925	11.8777	Central	this study	Saxenhofer et al., 2022 & this study
MarDBl07	Bärlas	2014-07-18	50.1925	11.8777	Central	this study	this study
MarDBl09	Bärlas	2014-07-18	50.1925	11.8777			this study
MarDBSA01	Bernstein A	2011-07-27	50.0761	12.0624			Saxenhofer et al., 2022
MarDBSA02	Bernstein A	2011-07-27	50.0761	12.0624			Saxenhofer et al., 2022
MarCzBv04	Bochov	2014-07-16	50.1565	13.0669			Saxenhofer et al., 2022
MarCzBv06	Bochov	2014-07-16	50.1565	13.0669	Eastern	Saxenhofer et al., 2019	Saxenhofer et al., 2022
MarCzBv10	Bochov	2014-07-16	50.1565	13.0669			Saxenhofer et al., 2022
MarCzBv11	Bochov	2014-07-16	50.1565	13.0669			Saxenhofer et al., 2022
MarCzBv14	Bochov	2014-07-16	50.1565	13.0669			Saxenhofer et al., 2022
MarCzBv17	Bochov	2014-07-16	50.1565	13.0669			Saxenhofer et al., 2022
MarCzBv21	Bochov	2014-07-16	50.1565	13.0669	Eastern	this study	Saxenhofer et al., 2022
MarCzBv23	Bochov	2014-07-16	50.1565	13.0669			Saxenhofer et al., 2022
MarCzBv26	Bochov	2014-07-16	50.1565	13.0669			Saxenhofer et al., 2022
MarCzBv27	Bochov	2014-07-16	50.1565	13.0669			Saxenhofer et al., 2022
MarCZBo01	Bor	2013-07-26	50.1666	12.4438	Eastern	Saxenhofer et al., 2019	Saxenhofer et al., 2022
MarCzCi13	Cichalov	2014-07-16	50.129	13.1665	Eastern	Saxenhofer et al., 2019	Saxenhofer et al., 2022
MarCzCi14	Cichalov	2014-07-16	50.129	13.1665			Saxenhofer et al., 2022
MarDDg01	Dietersgrün	2015-07-10	50.0776	12.1942	Eastern	Saxenhofer et al., 2019	Saxenhofer et al., 2022
MarDDg04	Dietersgrün	2015-07-10	50.0776	12.1942	Eastern	Saxenhofer et al., 2019	Saxenhofer et al., 2022
MarDDg05	Dietersgrün	2015-07-10	50.0776	12.1942	Eastern	Saxenhofer et al., 2019	Saxenhofer et al., 2022
MarDDg08	Dietersgrün	2015-07-10	50.0776	12.1942	Eastern	Saxenhofer et al., 2019	Saxenhofer et al., 2022
MarDDg09	Dietersgrün	2015-07-10	50.0776	12.1942			Saxenhofer et al., 2022
MarDDh01	Dornhof	2014-07-18	50.0268	12.2033			Saxenhofer et al., 2022
MarDDh02	Dornhof	2014-07-18	50.0268	12.2033	Eastern	Saxenhofer et al., 2019	Saxenhofer et al., 2022
MarDDh05	Dornhof	2014-07-18	50.0268	12.2033	Central	Saxenhofer et al., 2019	Saxenhofer et al., 2022	TULV-EST.S	Saxenhofer et al., 2019
MarDDh08	Dornhof	2014-07-18	50.0268	12.2033			Saxenhofer et al., 2022
MarDDh09	Dornhof	2014-07-18	50.0268	12.2033			Saxenhofer et al., 2022
MarDDd01	Dörtendorf	2018-07-10	50.6983	12.019	Central	this study	this study
MarDDs01	Drei-Freistaaten-Stein	2018-07-13	50.4248	11.9183	Central	this study	this study
MarDDoe03	Dröda	2018-07-15	50.3929	12.0641			this study
MarDDoe10	Dröda	2018-07-15	50.3929	12.0641	Central	this study	this study
MarDDoe11	Dröda	2018-07-15	50.3929	12.0641			this study
MarDDoe17	Dröda	2018-07-15	50.3929	12.0641	Central	this study	this study
MarDDoe18	Dröda	2018-07-15	50.3929	12.0641			this study
MarCZDk22	Dvorek	2013-07-25	50.1433	12.4226			Saxenhofer et al., 2022
MarDEf02	Elisenfels	2015-07-09	50.041	12.169	Central	Saxenhofer et al., 2019	Saxenhofer et al., 2022	TULV-CEN.S/EST.S	Hiltbrunner & Heckel, 2020
MarDEf03	Elisenfels	2015-07-09	50.041	12.169			Saxenhofer et al., 2022
MarDEf04	Elisenfels	2015-07-09	50.041	12.169	Central	Saxenhofer et al., 2019	Saxenhofer et al., 2022
MarDEs02	Elisenfels Süd	2016-08-13	50.0358	12.1665			Saxenhofer et al., 2022
MarDEr01	Erkersreuth	2015-07-10	50.1936	12.1327	Eastern	Saxenhofer et al., 2019	Saxenhofer et al., 2022
MarDFl01	Fleisnitz	2017-07-21	50.1457	11.7302			this study
MarDFl02	Fleisnitz	2017-07-21	50.1457	11.7302	Central	this study	this study
MarDFl03	Fleisnitz	2017-07-21	50.1457	11.7302	Central	this study	this study	TULV-CEN.S	this study
MarDFl04	Fleisnitz	2017-07-21	50.1457	11.7302	Central	this study	this study
MarDFl05	Fleisnitz	2017-07-21	50.1457	11.7302			this study
MarCZFl01	Frantiskovy Lazne	2013-07-26	50.1259	12.3612	Eastern	Saxenhofer et al., 2019	Saxenhofer et al., 2022
MarDFd03	Fridau	2016-08-12	50.0196	12.159			Saxenhofer et al., 2022
MarDFd07	Fridau	2016-08-12	50.0196	12.159			Saxenhofer et al., 2022
MarDGg16	Gansgrün	2018-07-12	50.5222	12.2302			this study
MarDGg17	Gansgrün	2018-07-12	50.5222	12.2302			this study
MarDGg24	Gansgrün	2018-07-12	50.5222	12.2302			this study
MarDGg25	Gansgrün	2018-07-12	50.5222	12.2302	Central	this study	this study	TULV-CEN.N	this study
MarDGg28	Gansgrün	2018-07-12	50.5222	12.2302	Central	this study	this study
MarDGa02	Garmersreuth	2015-07-10	50.0572	12.1279	Eastern	Saxenhofer et al., 2019	Saxenhofer et al., 2022
MarDGa03	Garmersreuth	2015-07-10	50.0572	12.1279			Saxenhofer et al., 2022
MarDGa10	Garmersreuth	2015-07-10	50.0572	12.1279			Saxenhofer et al., 2022
MarDGa11	Garmersreuth	2015-07-10	50.0572	12.1279	Central	Saxenhofer et al., 2019	Saxenhofer et al., 2022
MarDGa13	Garmersreuth	2015-07-10	50.0572	12.1279			Saxenhofer et al., 2022
MarDGa25	Garmersreuth	2016-08-11	50.0572	12.1279	Central	Saxenhofer et al., 2019	Saxenhofer et al., 2022
MarDGu01	Grobau	2018-07-12	50.435	11.9405	Central	this study	this study	TULV-CEN.S	this study
MarDGu02	Grobau	2018-07-12	50.435	11.9405	Central	this study	this study	TULV-CEN.S	this study
MarDGu03	Grobau	2018-07-12	50.435	11.9405			this study
MarDGu04	Grobau	2018-07-12	50.435	11.9405			this study
MarDGu15	Grobau	2018-07-13	50.435	11.9405			this study
MarDGh01	Groppenheim	2015-07-11	50.019	12.2481	Eastern	Saxenhofer et al., 2019	Saxenhofer et al., 2022
MarDGh03	Groppenheim	2015-07-11	50.019	12.2481	Eastern	Saxenhofer et al., 2019	Saxenhofer et al., 2022
MarDGh08	Groppenheim	2015-07-11	50.019	12.2481	Eastern	Saxenhofer et al., 2019	Saxenhofer et al., 2022
MarDHt01	Hartmannsgrün, Ölsnitz	2018-07-13	50.4355	12.1988	Central	this study	this study
MarDHt02	Hartmannsgrün, Ölsnitz	2018-07-13	50.4355	12.1988	Eastern	this study	this study	TULV-CEN.N	this study
MarDHt03	Hartmannsgrün, Ölsnitz	2018-07-13	50.4355	12.1988	Central	this study	this study
MarDHt04	Hartmannsgrün, Ölsnitz	2018-07-13	50.4355	12.1988	Central	this study	this study
MarDHt05	Hartmannsgrün, Ölsnitz	2018-07-13	50.4355	12.1988	Central	this study	this study
MarDHm03	Hartmannsgrün, Pfaffengrün	2018-07-11	50.5671	12.2988			this study
MarDHm05	Hartmannsgrün, Pfaffengrün	2018-07-11	50.5671	12.2988			this study
MarDHm09	Hartmannsgrün, Pfaffengrün	2018-07-11	50.5671	12.2988			this study
MarDHm14	Hartmannsgrün, Pfaffengrün	2018-07-11	50.5671	12.2988	Central	this study	this study
MarDHm15	Hartmannsgrün, Pfaffengrün	2018-07-11	50.5671	12.2988	Central	this study	this study
MarCzHl01	Hazlov	2011-07-28	50.1547	12.2822			Saxenhofer et al., 2022
MarCzHl02	Hazlov	2011-07-28	50.1547	12.2822			Saxenhofer et al., 2022
MarDHi02	Heinsdorfergrund	2018-07-10	50.6254	12.3599			this study
MarDHi05	Heinsdorfergrund	2018-07-10	50.6254	12.3599			this study
MarDHi06	Heinsdorfergrund	2018-07-10	50.6254	12.3599	Central	this study	this study
MarDHi07	Heinsdorfergrund	2018-07-10	50.6254	12.3599	Central	this study	this study
MarDHi08	Heinsdorfergrund	2018-07-10	50.6254	12.3599			this study
MarDHg01	Hildbrandsgrün	2014-07-18	50.2099	11.734	Central	this study	Saxenhofer et al., 2022 & this study	TULV-CEN.S	this study & Saxenhofer et. al, 2019
MarDHg03	Hildbrandsgrün	2014-07-18	50.2099	11.734	Central	this study	this study
MarDHg04	Hildbrandsgrün	2014-07-18	50.2099	11.734	Central	this study	this study
MarDHg05	Hildbrandsgrün	2014-07-18	50.2099	11.734	Central	this study	this study
MarDHg06	Hildbrandsgrün	2014-07-18	50.2099	11.734			this study
MarCzHd01	Horni Dvory	2014-07-18	50.0719	12.4066			Saxenhofer et al., 2022
MarCzHd08	Horni Dvory	2014-07-18	50.0719	12.4066			Saxenhofer et al., 2022
MarCzHd10	Horni Dvory	2014-07-18	50.0719	12.4066			Saxenhofer et al., 2022
MarCZHo04	Horni Lomany	2013-07-24	50.1357	12.3403			Saxenhofer et al., 2022
MarCZHo09	Horni Lomany	2013-07-24	50.1357	12.3403			Saxenhofer et al., 2022	TULV-EST.S	Saxenhofer et al., 2019
MarCZHo14	Horni Lomany	2013-07-24	50.1357	12.3403			Saxenhofer et al., 2022
MarCZHo21	Horni Lomany	2013-07-24	50.1357	12.3403			Saxenhofer et al., 2022
MarCZHo52	Horni Lomany	2013-07-24	50.1357	12.3403			Saxenhofer et al., 2022
MarCZHo58	Horni Lomany	2013-07-24	50.1357	12.3403			Saxenhofer et al., 2022
MarCZHo62	Horni Lomany	2013-07-24	50.1357	12.3403			Saxenhofer et al., 2022
MarCzHp01	Horny Paseky	2015-07-12	50.2229	12.2606			Saxenhofer et al., 2022
MarCzHp10	Horny Paseky	2015-07-12	50.2229	12.2606	Eastern	Saxenhofer et al., 2019	Saxenhofer et al., 2022
MarCzHp15	Horny Paseky	2015-07-12	50.2229	12.2606	Eastern	Saxenhofer et al., 2019	Saxenhofer et al., 2022
MarCzHp17	Horny Paseky	2015-07-12	50.2229	12.2606	Central	Saxenhofer et al., 2019	Saxenhofer et al., 2022
MarCZHy01	Hrebeny	2013-07-24	50.2132	12.5662	Eastern	this study	Saxenhofer et al., 2022
MarDHu01	Hundsbach	2015-07-12	50.0271	12.3223	Eastern	Saxenhofer et al., 2019	Saxenhofer et al., 2022
MarDIs01	Isaar	2017-07-19	50.3746	11.8779			this study
MarDIs04	Isaar	2017-07-19	50.3746	11.8779	Central	this study	this study	TULV-CEN.S	this study
MarDIs07	Isaar	2017-07-19	50.3746	11.8779	Central	this study	this study	TULV-CEN.S	this study
MarDIs09	Isaar	2017-07-19	50.3746	11.8779			this study
MarDIs28	Isaar	2017-07-19	50.3746	11.8779	Central	this study	this study	TULV-CEN.S	this study
MarCZJe03	Jeronym	2013-07-23	50.1007	12.7368			Saxenhofer et al., 2022
MarCZJe04	Jeronym	2013-07-23	50.1007	12.7368	Eastern	Saxenhofer et al., 2019	Saxenhofer et al., 2022
MarCZJe07	Jeronym	2013-07-23	50.1007	12.7368			Saxenhofer et al., 2022
MarCzKo01	Kamenna Osada	2014-07-16	50.2405	12.1645	Eastern	Saxenhofer et al., 2019	Saxenhofer et al., 2022
MarDKk01	Kirschkau	2018-07-11	50.6005	11.9252	Central	this study	this study
MarDKk02	Kirschkau	2018-07-11	50.6005	11.9252	Central	this study	this study
MarDKk03	Kirschkau	2018-07-11	50.6005	11.9252			this study
MarDKk04	Kirschkau	2018-07-11	50.6005	11.9252			this study
MarDKk05	Kirschkau	2018-07-11	50.6005	11.9252			this study
MarCzKp01	Kopanina	2011-07-28	50.2049	12.458			Saxenhofer et al., 2022
MarDKo01	Korbersdorf	2015-07-10	50.031	12.1295			Saxenhofer et al., 2022
MarDKo02	Korbersdorf	2015-07-10	50.031	12.1295			Saxenhofer et al., 2022
MarDKo04	Korbersdorf	2015-07-10	50.031	12.1295			Saxenhofer et al., 2022
MarDKo25	Korbersdorf	2015-07-10	50.031	12.1295			Saxenhofer et al., 2022
MarDKo29	Korbersdorf	2015-07-10	50.031	12.1295	Central	Saxenhofer et al., 2019	Saxenhofer et al., 2022
MarDKo40	Korbersdorf	2016-08-11	50.031	12.1295	Central	Saxenhofer et al., 2019	Saxenhofer et al., 2022
MarDKo43	Korbersdorf	2016-08-11	50.031	12.1295	Central	Saxenhofer et al., 2019	Saxenhofer et al., 2022
MarDKt01	Kothigenbibersbach	2015-07-10	50.082	12.1546			Saxenhofer et al., 2022
MarDKt02	Kothigenbibersbach	2015-07-10	50.082	12.1546			Saxenhofer et al., 2022
MarDKt04	Kothigenbibersbach	2015-07-10	50.082	12.1546			Saxenhofer et al., 2022
MarDKt06	Kothigenbibersbach	2015-07-10	50.082	12.1546			Saxenhofer et al., 2022
MarDKt08	Kothigenbibersbach	2015-07-10	50.082	12.1546			Saxenhofer et al., 2022
MarDKt11	Kothigenbibersbach	2016-08-10	50.082	12.1546	Central	Saxenhofer et al., 2019	Saxenhofer et al., 2022
MarDKt25	Kothigenbibersbach	2016-08-10	50.082	12.1546	Central	Saxenhofer et al., 2019	Saxenhofer et al., 2022
MarDKt26	Kothigenbibersbach	2016-08-10	50.082	12.1546	Eastern	Saxenhofer et al., 2019	Saxenhofer et al., 2022
MarDKt30	Kothigenbibersbach	2016-08-10	50.082	12.1546			Saxenhofer et al., 2022
MarDKg01	Kottengrün	2018-07-14	50.43	12.2912	Central	this study	this study
MarDKg02	Kottengrün	2018-07-14	50.43	12.2912	Central	this study	this study
MarDKg03	Kottengrün	2018-07-14	50.43	12.2912			this study
MarDKg04	Kottengrün	2018-07-14	50.43	12.2912			this study
MarDKg05	Kottengrün	2018-07-14	50.43	12.2912			this study
MarCZKv01	Kvetnà	2013-07-24	50.2069	12.5237			Saxenhofer et al., 2022
MarDLae01	Läwitz	2018-07-10	50.6223	11.9257			this study
MarDLae02	Läwitz	2018-07-10	50.6223	11.9257			this study
MarDLae03	Läwitz	2018-07-10	50.6223	11.9257			this study
MarDLae06	Läwitz	2018-07-10	50.6223	11.9257			this study
MarDLae07	Läwitz	2018-07-10	50.6223	11.9257	Central	this study	this study
MarCZLk06	Lesinka	2013-07-26	50.1226	12.4236	Eastern	Saxenhofer et al., 2019	Saxenhofer et al., 2022
MarDLe01	Leubetha	2017-07-22	50.3544	12.2487	Central	this study	this study
MarDLe02	Leubetha	2017-07-22	50.3544	12.2487	Central	this study	this study
MarDLe03	Leubetha	2017-07-22	50.3544	12.2487	Central	this study	this study
MarCzLb02	Liba	2015-07-12	50.1307	12.2328	Eastern	Saxenhofer et al., 2019	Saxenhofer et al., 2022
MarCzLb05	Liba	2015-07-12	50.1307	12.2328	Eastern	Saxenhofer et al., 2019	Saxenhofer et al., 2022
MarCzLb06	Liba	2015-07-12	50.1307	12.2328			Saxenhofer et al., 2022
MarDLs01	Lössau	2017-07-19	50.5815	11.8961			this study
MarDLs06	Lössau	2017-07-19	50.5815	11.8961	Central	this study	this study	TULV-CEN.N	this study
MarDLs08	Lössau	2017-07-19	50.5815	11.8961	Central	this study	this study	TULV-CEN.N	this study
MarDLs10	Lössau	2018-07-11	50.5815	11.8961			this study
MarDLs11	Lössau	2018-07-11	50.5815	11.8961			this study
MarDMn01	Markusgrün, Heinersgrün	2018-07-15	50.3923	11.9836	Central	this study	this study
MarDMe03	Mechelgrün	2017-07-20	50.4934	12.2259	Central	this study	this study
MarDMe08	Mechelgrün	2017-07-20	50.4934	12.2259			this study
MarDMe10	Mechelgrün	2017-07-20	50.4934	12.2259			this study
MarDMe11	Mechelgrün	2017-07-20	50.4934	12.2259			this study
MarDMe14	Mechelgrün	2017-07-20	50.4934	12.2259	Central	this study	this study	TULV-CEN.N	this study
MarCZMh01	Milhostov	2013-07-24	50.1456	12.4533			Saxenhofer et al., 2022
MarDMi01	Misslareuth	2018-07-12	50.4499	11.9088	Central	this study	this study	TULV-CEN.S	this study
MarDMi02	Misslareuth	2018-07-12	50.4499	11.9088	Central	this study	this study
MarDMi03	Misslareuth	2018-07-12	50.4499	11.9088			this study	TULV-CEN.S	this study
MarDMi23	Misslareuth	2018-07-14	50.4499	11.9088	Central	this study	this study	TULV-CEN.S	this study
MarDMi24	Misslareuth	2018-07-14	50.4499	11.9088	Central	this study	this study	TULV-CEN.S	this study
MarCZMv01	Mnichov	2013-07-24	50.0314	12.7877	Eastern	this study	Saxenhofer et al., 2022
MarDMr01	Mödlenreuth	2014-07-17	50.1263	11.7546	Central	Saxenhofer et al., 2019	Saxenhofer et al., 2022
MarDMr02	Mödlenreuth	2014-07-17	50.1263	11.7546	Central	Saxenhofer et al., 2019	Saxenhofer et al., 2022
MarDMr03	Mödlenreuth	2014-07-17	50.1263	11.7546	Central	Saxenhofer et al., 2019	Saxenhofer et al., 2022
MarDMr04	Mödlenreuth	2014-07-17	50.1263	11.7546	Central	Saxenhofer et al., 2019	Saxenhofer et al., 2022
MarDMr05	Mödlenreuth	2014-07-17	50.1263	11.7546	Central	Saxenhofer et al., 2019	Saxenhofer et al., 2022
MarDMr06	Mödlenreuth	2014-07-17	50.1263	11.7546			Saxenhofer et al., 2022
MarDMr07	Mödlenreuth	2014-07-17	50.1263	11.7546			Saxenhofer et al., 2022
MarDMr08	Mödlenreuth	2014-07-17	50.1263	11.7546			Saxenhofer et al., 2022
MarDMr09	Mödlenreuth	2014-07-17	50.1263	11.7546			Saxenhofer et al., 2022
MarDMr10	Mödlenreuth	2014-07-17	50.1263	11.7546			Saxenhofer et al., 2022
MarDMb01	Muehlbach	2015-07-11	50.1893	12.1659	Eastern	Saxenhofer et al., 2019	Saxenhofer et al., 2022
MarDMc01	Münchenreuth	2017-07-19	50.4223	11.9195	Central	this study	this study	TULV-CEN.S	this study
MarDMc04	Münchenreuth	2017-07-19	50.4223	11.9195	Central	this study	this study	TULV-CEN.S	this study
MarDMc05	Münchenreuth	2017-07-19	50.4223	11.9195			this study
MarDMc07	Münchenreuth	2017-07-19	50.4223	11.9195			this study
MarDMc08	Münchenreuth	2017-07-19	50.4223	11.9195	Central	this study	this study	TULV-CEN.S	this study
MarCzMu01	Muzikov	2014-07-15	50.2374	12.9502	Eastern	this study	Saxenhofer et al., 2022
MarCzNa01	Nahorecice	2014-07-15	50.1488	13.2779			Saxenhofer et al., 2022
MarCzNa02	Nahorecice	2014-07-15	50.1488	13.2779			Saxenhofer et al., 2022
MarCzNa03	Nahorecice	2014-07-15	50.1488	13.2779			Saxenhofer et al., 2022
MarCzNa05	Nahorecice	2014-07-15	50.1488	13.2779	Eastern	Saxenhofer et al., 2019	Saxenhofer et al., 2022
MarCzNa07	Nahorecice	2014-07-15	50.1488	13.2779	Eastern	Saxenhofer et al., 2019	Saxenhofer et al., 2022
MarCzNa10	Nahorecice	2014-07-15	50.1488	13.2779			Saxenhofer et al., 2022
MarCzNa11	Nahorecice	2014-07-15	50.1488	13.2779	Eastern	Saxenhofer et al., 2019	Saxenhofer et al., 2022
MarCzNa12	Nahorecice	2014-07-15	50.1488	13.2779	Eastern	Saxenhofer et al., 2019	Saxenhofer et al., 2022
MarCzNa14	Nahorecice	2014-07-15	50.1488	13.2779	Eastern	Saxenhofer et al., 2019	Saxenhofer et al., 2022
MarCzNa15	Nahorecice	2014-07-15	50.1488	13.2779	Eastern	Saxenhofer et al., 2019	Saxenhofer et al., 2022
MarDNe03	Nettles	2015-07-10	50.0468	12.1462			Saxenhofer et al., 2022
MarDNe06	Nettles	2015-07-10	50.0468	12.1462	Eastern	Saxenhofer et al., 2019	Saxenhofer et al., 2022
MarDNe07	Nettles	2015-07-10	50.0468	12.1462	Central	Saxenhofer et al., 2019	Saxenhofer et al., 2022
MarDNe11	Nettles	2015-07-10	50.0468	12.1462	Central	Saxenhofer et al., 2019	Saxenhofer et al., 2022
MarDNe12	Nettles	2015-07-10	50.0468	12.1462	Central	Saxenhofer et al., 2019	Saxenhofer et al., 2022
MarDNs07	Neuensalz	2018-07-13	50.5004	12.2345	Eastern	this study	this study	TULV-CEN.N	this study
MarDNs08	Neuensalz	2018-07-13	50.5004	12.2345	Central	this study	this study	TULV-CEN.N	this study
MarDNs12	Neuensalz	2018-07-13	50.5004	12.2345			this study
MarDNs16	Neuensalz	2018-07-13	50.5004	12.2345			this study
MarDNs21	Neuensalz	2018-07-13	50.5004	12.2345	Central	this study	this study	TULV-CEN.N	this study
MarDNk21	Neumark	2017-07-19	50.6438	12.3429	Central	this study	this study	TULV-CEN.N	this study
MarDNk29	Neumark	2017-07-19	50.6438	12.3429			this study	TULV-CEN.N	this study
MarDNk35	Neumark	2017-07-19	50.6438	12.3429			this study
MarDNk38	Neumark	2017-07-19	50.6438	12.3429	Central	this study	this study
MarDNk40	Neumark	2017-07-19	50.6438	12.3429			this study
MarCzNo06	Novy zd'Ar	2015-07-10	50.2007	12.1999			Saxenhofer et al., 2022
MarCzNo11	Novy zd'Ar	2015-07-10	50.2007	12.1999	Central	Saxenhofer et al., 2019	Saxenhofer et al., 2022
MarCzNo14	Novy zd'Ar	2015-07-10	50.2007	12.1999			Saxenhofer et al., 2022
MarDOh03	Oberheinsdorf	2018-07-10	50.6289	12.3738	Central	this study	this study	TULV-CEN.N	this study
MarDOh08	Oberheinsdorf	2018-07-10	50.6289	12.3738	Central	this study	this study	TULV-CEN.N	this study
MarDOh09	Oberheinsdorf	2018-07-10	50.6289	12.3738	Central	this study	this study
MarDOh14	Oberheinsdorf	2018-07-10	50.6289	12.3738			this study
MarDOh16	Oberheinsdorf	2018-07-10	50.6289	12.3738			this study
MarDOk01	Oberkoskau	2017-07-18	50.4774	11.9122	Central	this study	this study	TULV-CEN.N	this study
MarDOk02	Oberkoskau	2017-07-18	50.4774	11.9122			this study	TULV-CEN.N	this study
MarDOk03	Oberkoskau	2017-07-18	50.4774	11.9122			this study	TULV-CEN.N	this study
MarDOk18	Oberkoskau	2017-07-18	50.4774	11.9122	Central	this study	this study	TULV-CEN.N	this study
MarDOk24	Oberkoskau	2017-07-18	50.4774	11.9122	Central	this study	this study	TULV-CEN.N	this study
MarDOt03	Oberthölau	2014-07-17	50.0342	12.094	Eastern	Saxenhofer et al., 2019	Saxenhofer et al., 2022	TULV-CEN.S	Saxenhofer et al., 2019
MarDOt09	Oberthölau	2014-07-17	50.0342	12.094			Saxenhofer et al., 2022
MarDOt15	Oberthölau	2014-07-17	50.0342	12.094			Saxenhofer et al., 2022
MarDOt17	Oberthölau	2014-07-17	50.0342	12.094			Saxenhofer et al., 2022
MarDOt24	Oberthölau	2014-07-17	50.0342	12.094			Saxenhofer et al., 2022
MarCZOd02	Odrava	2013-07-25	50.1053	12.4792			Saxenhofer et al., 2022
MarDOa01	Ölsnitz Alter Berg	2018-07-12	50.4297	12.1654	Central	this study	this study
MarDOa02	Ölsnitz Alter Berg	2018-07-12	50.4297	12.1654	Central	this study	this study
MarDOa03	Ölsnitz Alter Berg	2018-07-12	50.4297	12.1654	Central	this study	this study
MarDOa04	Ölsnitz Alter Berg	2018-07-12	50.4297	12.1654	Central	this study	this study
MarDPa01	Pahren	2017-07-18	50.6374	11.9081			this study
MarDPa02	Pahren	2017-07-18	50.6374	11.9081			this study
MarDPa03	Pahren	2017-07-18	50.6374	11.9081			this study
MarDPa04	Pahren	2017-07-18	50.6374	11.9081	Central	this study	this study
MarDPa05	Pahren	2017-07-18	50.6374	11.9081	Central	this study	this study	TULV-CEN.N	this study
MarDPi01	Pilgramsreuth	2014-07-18	50.2208	12.0263			this study
MarDPi07	Pilgramsreuth	2014-07-18	50.2208	12.0263	Central	this study	Saxenhofer et al., 2022 & this study	TULV-CEN.S	this study
MarDPi09	Pilgramsreuth	2014-07-18	50.2208	12.0263	Central	this study	Saxenhofer et al., 2022 & this study	TULV-CEN.S	this study
MarDPi16	Pilgramsreuth	2014-07-18	50.2208	12.0263	Central	this study	Saxenhofer et al., 2022 & this study
MarDPi18	Pilgramsreuth	2014-07-18	50.2208	12.0263	Eastern	this study	Saxenhofer et al., 2022 & this study	TULV-CEN.S	this study
MarCzPa24	Planina	2018-07-14	50.3192	12.1568	Central	this study	this study
MarCzPa35	Planina	2018-07-14	50.3192	12.1568	Central	this study	this study
MarCzPa37	Planina	2018-07-14	50.3192	12.1568	Central	this study	this study
MarCzPa39	Planina	2018-07-14	50.3192	12.1568	Eastern	this study	this study
MarCzPa41	Planina	2018-07-14	50.3192	12.1568	Central	this study	this study
MarDPl06	Pleussen	2015-07-12	49.9836	12.2736	Central	Saxenhofer et al., 2019	Saxenhofer et al., 2022
MarDPl07	Pleussen	2015-07-12	49.9836	12.2736			Saxenhofer et al., 2022
MarDPl09	Pleussen	2015-07-12	49.9836	12.2736			Saxenhofer et al., 2022
MarCzPv01	Povodi	2011-07-28	50.1351	12.4278			Saxenhofer et al., 2022
MarCZPy02	Prameny	2013-07-22	50.0599	12.7258	Eastern	this study	Saxenhofer et al., 2022
MarCzPu02	Pulovice	2014-07-15	50.2591	12.9578			Saxenhofer et al., 2022
MarCzPu12	Pulovice	2014-07-15	50.2591	12.9578	Eastern	this study	Saxenhofer et al., 2022
MarCzPu25	Pulovice	2014-07-15	50.2591	12.9578			Saxenhofer et al., 2022
MarCzPu28	Pulovice	2014-07-15	50.2591	12.9578			Saxenhofer et al., 2022
MarCzPu36	Pulovice	2014-07-15	50.2591	12.9578	Eastern	this study	Saxenhofer et al., 2022
MarCzPu40	Pulovice	2014-07-15	50.2591	12.9578			Saxenhofer et al., 2022
MarCzPu42	Pulovice	2014-07-15	50.2591	12.9578			Saxenhofer et al., 2022
MarCzPu43	Pulovice	2014-07-15	50.2591	12.9578			Saxenhofer et al., 2022
MarCZRv10	Rajov	2013-07-23	50.0084	12.7724			Saxenhofer et al., 2022
MarDRu01	Raschau	2017-07-22	50.424	12.1477			this study
MarDRu08	Raschau	2017-07-22	50.424	12.1477	Central	this study	this study
MarDRu09	Raschau	2017-07-22	50.424	12.1477	Central	this study	this study
MarDRu12	Raschau	2017-07-22	50.424	12.1477	Central	this study	this study	TULV-CEN.S	this study
MarDRu18	Raschau	2017-07-21	50.424	12.1477	Central	this study	this study
MarDZk01	Reinsdorf	2017-05-09	50.6922	12.5579			this study	TULV-CEN.N	this study
MarDZl01	Reinsdorf	2017-05-09	50.6869	12.5731	Central	this study	this study
MarDZl02	Reinsdorf	2017-05-09	50.6869	12.5731	Central	this study	this study
MarDZw01	Reinsdorf	2017-05-09	50.6935	12.564			this study
MarDRt01	Reuth	2018-07-13	50.4724	11.9673	Central	this study	this study
MarDRt02	Reuth	2018-07-13	50.4724	11.9673			this study
MarDRt03	Reuth	2018-07-13	50.4724	11.9673			this study
MarDRt04	Reuth	2018-07-13	50.4724	11.9673			this study
MarDRt05	Reuth	2018-07-13	50.4724	11.9673	Central	this study	this study
MarDRr01	Rohrbach	2015-07-12	50.2339	12.3182	Eastern	Saxenhofer et al., 2019	Saxenhofer et al., 2022
MarDRr02	Rohrbach	2015-07-12	50.2339	12.3182			Saxenhofer et al., 2022
MarDRr03	Rohrbach	2015-07-12	50.2339	12.3182	Eastern	Saxenhofer et al., 2019	Saxenhofer et al., 2022
MarDRs01	Röslau	2011-07-29	50.0733	12.0063	Central	Saxenhofer et al., 2019	Saxenhofer et al., 2022
MarDSnA04	Schirnding	2015-07-09	50.0879	12.2192	Eastern	Saxenhofer et al., 2019	Saxenhofer et al., 2022
MarDSnA05	Schirnding	2015-07-09	50.0879	12.2192			Saxenhofer et al., 2022
MarDSnA06	Schirnding	2015-07-09	50.0879	12.2192	Eastern	Saxenhofer et al., 2019	Saxenhofer et al., 2022
MarDSnA10	Schirnding	2015-07-09	50.0879	12.2192	Eastern	Saxenhofer et al., 2019	Saxenhofer et al., 2022
MarDSnA11	Schirnding	2015-07-09	50.0879	12.2192	Eastern	Saxenhofer et al., 2019	Saxenhofer et al., 2022
MarDSp01	Schirnding	2014-07-17	50.1689	12.0396	Central	this study	Saxenhofer et al., 2022	TULV-CEN.S	Saxenhofer et al., 2019
MarDSp02	Schirnding	2014-07-17	50.1689	12.0396	Central	Saxenhofer et al., 2019	Saxenhofer et al., 2022
MarDSp05	Schirnding	2014-07-17	50.1689	12.0396			Saxenhofer et al., 2022
MarDSb01	Schönberg	2018-07-11	50.5333	11.9506	Central	this study	this study
MarDSb02	Schönberg	2018-07-11	50.5333	11.9506			this study
MarDSb03	Schönberg	2018-07-11	50.5333	11.9506	Central	this study	this study
MarDSb04	Schönberg	2018-07-11	50.5333	11.9506			this study
MarDSb07	Schönberg	2018-07-11	50.5333	11.9506			this study
MarDSd01	Schönwald	2014-07-17	50.1957	12.094	Eastern	this study	Saxenhofer et al., 2022
MarDSd03	Schönwald	2014-07-17	50.1957	12.094	Eastern	this study	Saxenhofer et al., 2022
MarDSd05	Schönwald	2014-07-17	50.1957	12.094	Eastern	Saxenhofer et al., 2019	Saxenhofer et al., 2022
MarDSd07	Schönwald	2014-07-17	50.1957	12.094	Eastern	this study	Saxenhofer et al., 2022
MarDSd10	Schönwald	2014-07-17	50.1957	12.094			Saxenhofer et al., 2022
MarDSd12	Schönwald	2014-07-17	50.1957	12.094			Saxenhofer et al., 2022
MarDSd15	Schönwald	2014-07-17	50.1957	12.094			Saxenhofer et al., 2022
MarDSd16	Schönwald	2014-07-17	50.1957	12.094			Saxenhofer et al., 2022
MarCzSe01	Semnice	2014-07-15	50.241	12.961	Eastern	Saxenhofer et al., 2019	Saxenhofer et al., 2022
MarDSu01	Seussen	2015-07-11	50.0312	12.1618			Saxenhofer et al., 2022
MarDSu02	Seussen	2015-07-11	50.0312	12.1618	Central	Saxenhofer et al., 2019	Saxenhofer et al., 2022
MarDSu03	Seussen	2015-07-11	50.0312	12.1618	Central	Saxenhofer et al., 2019	Saxenhofer et al., 2022
MarDSu04	Seussen	2015-07-11	50.0312	12.1618	Eastern	Saxenhofer et al., 2019	Saxenhofer et al., 2022
MarDSu07	Seussen	2015-07-11	50.0312	12.1618	Eastern	Saxenhofer et al., 2019	Saxenhofer et al., 2022
MarDSu08	Seussen	2015-07-11	50.0312	12.1618	Central	Saxenhofer et al., 2019	Saxenhofer et al., 2022	TULV-CEN.S/EST.S	Hiltbrunner & Heckel, 2020
MarDSu09	Seussen	2015-07-11	50.0312	12.1618	Central	Saxenhofer et al., 2019	Saxenhofer et al., 2022
MarDSu10	Seussen	2015-07-11	50.0312	12.1618	Central	Saxenhofer et al., 2019	Saxenhofer et al., 2022
MarCZSt01	Stanovice	2013-07-24	50.1504	12.8738	Eastern	Saxenhofer et al., 2019	Saxenhofer et al., 2022
MarCZSs01	Staré Sedlo	2013-07-24	50.1768	12.694	Eastern	this study	Saxenhofer et al., 2022
MarCZSd01	Stary Dvur	2013-07-24	50.0874	12.8017	Central	Saxenhofer et al., 2019	Saxenhofer et al., 2022
MarDSm02	Stauchenmühle, Thossen	2018-07-14	50.4687	11.9879			this study
MarDSm03	Stauchenmühle, Thossen	2018-07-14	50.4687	11.9879	Central	this study	this study
MarDSm06	Stauchenmühle, Thossen	2018-07-14	50.4687	11.9879	Central	this study	this study
MarDSm08	Stauchenmühle, Thossen	2018-07-14	50.4687	11.9879			this study
MarDSm09	Stauchenmühle, Thossen	2018-07-14	50.4687	11.9879			this study
MarDSs01	Steins	2018-07-09	50.4491	12.013	Central	this study	this study
MarDSt01	Stobersreuth	2016-08-12	50.2243	11.9011	Central	this study	this study
MarDSt02	Stobersreuth	2016-08-12	50.2243	11.9011			this study
MarDSt05	Stobersreuth	2016-08-12	50.2243	11.9011	Central	this study	this study	TULV-CEN.S	this study
MarDSt07	Stobersreuth	2016-08-13	50.2243	11.9011			this study
MarDSt11	Stobersreuth	2016-08-13	50.2243	11.9011			this study
MarDTm02	Teichmühle	2016-08-11	50.0476	12.1654			Saxenhofer et al., 2022
MarDTm08	Teichmühle	2016-08-11	50.0476	12.1654			Saxenhofer et al., 2022
MarDTm21	Teichmühle	2016-08-12	50.0478	12.166			Saxenhofer et al., 2022
MarDTm25	Teichmühle	2016-08-12	50.0478	12.166			Saxenhofer et al., 2022
MarDTw03	Thiersheim Wasser	2016-08-12	50.071	12.1111			Saxenhofer et al., 2022
MarDTsA01	Thierstein A	2011-07-27	50.0971	12.118			Saxenhofer et al., 2022
MarDTsA05	Thierstein A	2011-07-27	50.0971	12.118			Saxenhofer et al., 2022
MarDTo03	Tobertitz	2018-07-10	50.4771	12.0063			this study
MarDTo04	Tobertitz	2018-07-10	50.4771	12.0063			this study
MarDTo05	Tobertitz	2018-07-10	50.4771	12.0063			this study
MarDTo08	Tobertitz	2018-07-10	50.4771	12.0063	Central	this study	this study
MarDTo09	Tobertitz	2018-07-10	50.4771	12.0063	Central	this study	this study
MarDTr01	Treuen	2017-07-19	50.5376	12.2871			this study
MarDTr03	Treuen	2017-07-19	50.5376	12.2871	Central	this study	this study
MarDTr04	Treuen	2017-07-19	50.5376	12.2871			this study
MarDTr05	Treuen	2017-07-19	50.5376	12.2871			this study
MarDTr07	Treuen	2017-07-19	50.5376	12.2871	Central	this study	this study	TULV-CEN.N	this study
MarDTa01	Treuen, Am Wasserturm	2018-07-10	50.5509	12.2977	Central	this study	this study
MarDUl01	Unterlosa	2018-07-09	50.4625	12.1464	Central	this study	this study	TULV-CEN.N	this study
MarDUl02	Unterlosa	2018-07-09	50.4625	12.1464	Central	this study	this study
MarDUl05	Unterlosa	2018-07-09	50.4625	12.1464	Central	this study	this study	TULV-CEN.N	this study
MarDUl08	Unterlosa	2018-07-10	50.4625	12.1464	Central	this study	this study
MarDUl09	Unterlosa	2018-07-10	50.4625	12.1464	Central	this study	this study
MarCzVe01	Verusicky	2014-07-16	50.1355	13.1722	Eastern	Saxenhofer et al., 2019	Saxenhofer et al., 2022
MarCzVe06	Verusicky	2014-07-16	50.1355	13.1722	Eastern	Saxenhofer et al., 2019	Saxenhofer et al., 2022
MarCzVe07	Verusicky	2014-07-16	50.1355	13.1722	Central	Saxenhofer et al., 2019	Saxenhofer et al., 2022
MarCzVe14	Verusicky	2014-07-16	50.1355	13.1722			Saxenhofer et al., 2022
MarCzVe21	Verusicky	2014-07-16	50.1355	13.1722			Saxenhofer et al., 2022
MarCzVe22	Verusicky	2014-07-16	50.1355	13.1722			Saxenhofer et al., 2022
MarCzVe35	Verusicky	2014-07-16	50.1355	13.1722			Saxenhofer et al., 2022
MarCzVe37	Verusicky	2014-07-16	50.1355	13.1722			Saxenhofer et al., 2022
MarCzVe39	Verusicky	2014-07-16	50.1355	13.1722			Saxenhofer et al., 2022
MarCzVe43	Verusicky	2014-07-16	50.1355	13.1722			Saxenhofer et al., 2022
MarCzVe46	Verusicky	2014-07-16	50.1355	13.1722			Saxenhofer et al., 2022
MarCzVe52	Verusicky	2014-07-16	50.1355	13.1722			Saxenhofer et al., 2022
MarCzVe55	Verusicky	2014-07-16	50.1355	13.1722			Saxenhofer et al., 2022
MarDHz03	Weissenreuth	2017-07-20	50.2419	11.8317	Central	this study	this study
MarDHz04	Weissenreuth	2017-07-20	50.2419	11.8317			this study
MarDHz05	Weissenreuth	2017-07-20	50.2419	11.8317	Central	this study	this study
MarDHz07	Weissenreuth	2017-07-20	50.2419	11.8317	Central	this study	this study
MarDHz09	Weissenreuth	2017-07-20	50.2419	11.8317	Central	this study	this study	TULV-CEN.S	this study
MarDWf01	Weissenstädter Forst	2011-07-29	50.0983	11.853	Central	this study	Saxenhofer et al., 2022
MarDWe01	Wenigen-Auma	2017-07-17	50.6761	11.9259	Central	this study	this study	TULV-CEN.N	this study
MarDWe02	Wenigen-Auma	2017-07-17	50.6761	11.9259	Central	this study	this study
MarDWu01	Wildenau	2015-07-10	50.1993	12.1742	Eastern	Saxenhofer et al., 2019	Saxenhofer et al., 2022
MarDWp01	Wolfspfütz	2018-07-11	50.5719	12.3186	Central	this study	this study
MarDWs01	Wunsiedel	2014-07-18	50.0465	11.9832	Eastern	Saxenhofer et al., 2019	Saxenhofer et al., 2022
MarDWs04	Wunsiedel	2014-07-18	50.0465	11.9832	Eastern	Saxenhofer et al., 2019	Saxenhofer et al., 2022
MarDWs05	Wunsiedel	2014-07-18	50.0465	11.9832	Eastern	Saxenhofer et al., 2019	Saxenhofer et al., 2022
MarDWs08	Wunsiedel	2014-07-18	50.0465	11.9832			Saxenhofer et al., 2022
MarDZr02	Zettlarsgrün	2017-07-22	50.3595	12.0345			this study
MarDZr05	Zettlarsgrün	2017-07-22	50.3595	12.0345			this study
MarDZr09	Zettlarsgrün	2017-07-22	50.3595	12.0345			this study
MarDZr11	Zettlarsgrün	2017-07-22	50.3595	12.0345	Central	this study	this study	TULV-CEN.S	this study
MarDZr16	Zettlarsgrün	2017-07-22	50.3595	12.0345	Central	this study	this study
MarDZh10	Ziegelhütte	2014-07-19	49.998	12.0609			Saxenhofer et al., 2022
MarDZh12	Ziegelhütte	2014-07-19	49.998	12.0609			Saxenhofer et al., 2022
MarDZh19	Ziegelhütte	2014-07-19	49.998	12.0609			Saxenhofer et al., 2022
MarDZh22	Ziegelhütte	2014-07-19	49.998	12.0609			Saxenhofer et al., 2022
