# Supplementary material for: Genome-wide support for incipient Tula hantavirus species within a single rodent host lineage
Source: Virus Evol. 2024 Jan 5;10(1):veae002. doi: 10.1093/ve/veae002 (PMC10868551; doi:10.1093/ve/veae002)
Supplement: veae002_Supp [file veae002_supp.zip › suppl_data/Labutin&Heckel_SuppTable 3.csv]

	L	Segment				M	Segment				S	Segment				All	Segments
Individual	Total Length	Total Reads	Average coverage	% of reads with depth >=3	% of reads with depth >=20	Total Length	Total Reads	Average coverage	% of reads with depth >=3	% of reads with depth >=20	Total Length	Total Reads	Average coverage	% of reads with depth >=3	% of reads with depth >=20	Total Length	Total Reads	Average coverage	% of reads with depth >=3	% of reads with depth >=20
MarDMc01	6513	1892	31.82296945	99.72362966	75.81759558	3662	2951	73.82031677	99.80884762	96.58656472	1798	2013	113.1384872	99.83314794	96.49610679	11973	6856	56.87931178	99.76614048	85.27520254
MarDPi18	6511	6297	246.6094302	100	99.98464138	3662	9544	671.9874386	100	100	1811	8691	1216.235781	100	99.503037	11984	24532	523.1220794	100	99.91655541
MarDMi23	6515	1359	26.14075211	99.75441289	59.30928626	3670	1539	59.06430518	99.23705722	95.47683924	1801	1555	91.4386452	99.83342587	97.94558579	11986	4453	46.03320541	99.60787586	76.18888703
MarDIs28	6515	2925	171.656792	100	99.80046048	3660	3480	318.3852459	100	100	1812	3501	439.8830022	100	99.44812362	11987	9906	257.0035872	100	99.80812547
MarDZk01	6516	6014	177.4513505	100	99.83118478	3664	10040	528.9574236	100	99.75436681	1811	6287	674.0082827	100	99.28216455	11991	22341	359.85339	100	99.7247936
MarDIs07	6516	10425	562.699202	100	99.95395948	3666	12803	1074.337425	100	100	1811	8936	1369.056322	100	99.72390944	11993	32164	840.8596681	100	99.93329442
MarDHg01	6516	2710	99.77225292	100	99.87722529	3669	3513	223.5115835	100	99.97274462	1809	4168	536.0873411	100	100	11994	10391	203.4318826	100	99.92496248
MarDTr07	6517	10343	398.5433482	100	100	3670	14889	1015.026975	100	99.89100817	1807	9843	1346.653016	100	100	11994	35075	730.0198433	100	99.96664999
MarDGu02	6516	5739	171.3578883	100	99.87722529	3665	6736	348.6884038	100	99.86357435	1814	5924	631.0347299	100	99.28335171	11995	18399	295.0569404	100	99.78324302
MarDMc04	6513	6642	530.9990788	100	99.90787655	3667	10718	1220.682302	100	100	1815	8206	1519.833609	100	99.83471074	11995	25566	891.4661942	100	99.92496874
MarDRu12	6516	5443	148.4521179	100	99.75445058	3671	7836	400.8605285	100	99.75483519	1809	5592	562.395246	100	99.50248756	11996	18871	288.1165388	100	99.71657219
MarDWe01	6516	5970	188.6098834	100	99.87722529	3669	8085	473.6879259	100	99.91823385	1811	8049	930.0916621	100	99.77912755	11996	22104	387.7408303	100	99.87495832
MarDLs08	6513	4522	158.1345002	100	99.83110702	3663	5812	370.5266175	100	99.91809992	1824	4383	548.7264254	100	99.72587719	12000	14717	282.3371667	100	99.84166667
MarDHt02	6516	35593	864.6807858	100	100	3669	58984	2069.299809	100	100	1816	41232	2503.24174	100	99.61453744	12001	135809	1480.910591	100	99.94167153
MarDMi24	6521	51999	1170.612943	100	99.93865971	3667	44407	1786.965367	100	100	1813	33703	2711.376724	100	99.9448428	12001	130109	1591.708608	100	99.95833681
MarDZr11	6516	15908	502.9254144	100	99.98465316	3672	32846	1895.483115	100	99.83660131	1814	12304	1410.326902	100	99.66923925	12002	61058	1066.123063	100	99.89168472
MarDMc08	6517	13258	866.8979592	100	99.87724413	3668	15383	1729.575518	100	100	1818	15716	2547.562156	100	99.669967	12003	44357	1385.080813	100	99.88336249
MarDMi03	6521	8172	176.4680264	99.93865971	99.40193222	3666	11156	427.9525368	100	99.91816694	1817	7989	620.435333	99.83489268	99.33957072	12004	27317	320.4725925	99.9416861	99.55014995
MarDNs08	6516	11631	381.6895335	100	100	3673	14468	858.2306017	100	99.86387149	1815	9514	1137.260055	100	99.88980716	12004	35613	641.7441686	100	99.9416861
MarDIs04	6521	12253	821.1404693	100	99.93865971	3668	19877	2699.480916	100	100	1816	14497	3217.239537	99.94493392	99.50440529	12005	46627	1757.506039	99.99167014	99.89171179
MarDPi07	6519	17784	587.2541801	100	99.96932045	3680	32312	1933.824457	100	99.67391304	1806	21686	2584.302879	100	99.88925803	12005	71782	1300.461058	100	99.8667222
MarDOh03	6516	18190	621.5811848	100	100	3672	24958	1548.389434	100	99.89106754	1818	17643	2166.316282	100	99.779978	12006	60791	1138.95319	100	99.93336665
MarDHz09	6519	18645	668.8436877	100	100	3675	34566	2220.206259	100	100	1814	25146	3244.43054	100	100	12008	78357	1532.71544	100	100
MarDSt05	6519	12616	409.7171345	100	99.96932045	3672	16285	966.8730937	100	99.89106754	1817	12945	1543.339571	100	99.66978536	12008	41846	751.6282478	100	99.90006662
MarDMi01	6517	71628	1587.772441	99.96931103	99.92327758	3672	88782	3497.529956	100	99.86383442	1820	62551	4982.252198	100	99.61538462	12009	222961	2686.163877	99.98334582	99.8584395
MarDFl03	6519	38665	1142.518178	100	100	3672	43251	2356.784858	100	99.89106754	1819	26023	2817.469489	100	99.56019791	12010	107939	1767.457702	100	99.90008326
MarDNs21	6519	22944	860.86501	100	99.95398067	3673	40102	2688.600054	100	99.86387149	1819	22591	3017.803189	100	99.72512369	12011	85637	1746.448339	100	99.89176588
MarDGg25	6521	38531	1222.754486	100	99.93865971	3669	50108	2910.921777	100	100	1822	33004	3818.929199	100	99.72557629	12012	121643	2132.188062	100	99.92507493
MarDNk21	6521	21990	747.0806625	100	99.96932986	3672	24132	1464.635349	100	99.97276688	1820	20606	2422.792308	100	100	12013	66728	1220.289353	100	99.97502705
MarDNk29	6521	1691	13.62597761	93.09921791	23.29397332	3672	2417	41.45479303	96.92265795	65.46840959	1820	2101	74.39065934	99.17582418	90.6043956	12013	6209	31.33838342	95.18854574	46.38308499
MarDPi09	6520	13686	471.4334356	100	99.95398773	3675	21792	1346.250884	100	99.83673469	1818	15211	1872.720022	100	99.779978	12013	50689	951.121535	100	99.8917839
MarDPi16	6520	1401	37.31855828	98.57361963	74.21779141	3675	2114	100.6209524	95.6462585	91.80952381	1818	2580	256.8894389	99.7249725	98.84488449	12013	6095	89.91292766	97.85232665	83.3263964
MarDOk18	6512	3589	145.5153563	100	99.90786241	3669	4614	335.7331698	100	99.6729354	1833	4070	581.2820513	100	99.50900164	12014	12273	270.0924754	100	99.77526219
MarDMe14	6519	18547	600.5487038	100	100	3676	26251	1539.103373	100	99.86398259	1820	19108	2233.723626	100	99.94505495	12015	63906	1135.089305	100	99.95006242
MarDNs07	6519	54810	1955.439945	100	100	3673	65310	4125.812687	100	99.8910972	1824	40904	5149.006579	100	99.89035088	12016	161024	3103.646055	100	99.95006658
MarDLs06	6516	22303	764.0732044	100	99.98465316	3674	26339	1632.60343	100	99.89112684	1829	20518	2545.147075	100	100	12019	69160	1300.604044	100	99.9583992
MarDOk24	6519	4751	139.0168738	100	99.9386409	3662	4274	207.2708902	100	99.86346259	1838	6611	659.5745375	100	99.72796518	12019	15636	239.4188368	100	99.88351776
MarDPa05	6519	21927	752.0553766	100	99.96932045	3669	29365	1822.773235	100	99.94548923	1835	16794	2023.574387	100	99.5640327	12023	68086	1272.865591	100	99.9001913
MarDGu01	6526	20128	682.9324241	100	99.87741342	3679	33656	2002.054906	100	100	1819	26983	3127.744365	100	99.83507422	12024	80767	1456.399202	100	99.9085163
MarDOh08	6521	47072	1535.023769	100	100	3681	50314	2992.989133	100	99.86416735	1824	35710	4226.050987	100	100	12026	133096	2389.439548	100	99.95842342
MarDOk01	6515	7142	178.3696086	100	99.96930161	3670	9626	449.9904632	100	99.97275204	1841	14089	1261.450299	100	99.83704508	12026	30857	427.0641111	100	99.9501081
MarDOk02	6523	1145	6.353671623	54.28483826	8.186417293	3681	2682	53.0399348	94.83835914	71.3664765	1836	2778	92.05174292	99.40087146	87.74509804	12040	6605	33.69534884	73.56312292	39.6345515
MarDOk03	6523	19961	556.2977158	100	99.84669631	3681	21716	1089.436023	100	99.89133388	1836	20448	2032.657952	100	99.94553377	12040	62125	944.4272425	100	99.87541528
MarDUl05	6518	4249	134.5138079	99.96931574	99.64713102	3733	2606	139.0822395	98.55344227	97.85695151	1822	4762	508.6975851	99.83534577	99.72557629	12073	11617	192.3964218	99.51130622	99.1054419
MarDUl01	6518	16560	541.0359006	100	99.96931574	3733	19889	1157.53603	98.87489954	98.31234932	1825	11204	1284.591781	100	99.39726027	12076	47653	843.9826101	99.65220272	99.37065253
