# Supplementary material for: Genome-wide support for incipient Tula hantavirus species within a single rodent host lineage
Source: Virus Evol. 2024 Jan 5;10(1):veae002. doi: 10.1093/ve/veae002 (PMC10868551; doi:10.1093/ve/veae002)
Supplement: veae002_Supp [file veae002_supp.zip › suppl_data/Labutin&Heckel_SuppTable 4.xlsx]

## Sheet: S3_branch-site-models
Segment	Partition	Model	np	lnL	κ	ω0	ω1	ω2a	ω2b	LRT	p-value	Sites (P > 0.75)
S	TULV-CEN.S	BrS_null	91	-4399.74	3.92717	BG: 0.00742	BG: 1	BG: 0.00742	BG: 1
						FG: 0.00742	FG: 1	FG: 1	FG: 1
						0.98941	0.01059	0	0
		BrS	92	-4399.74	3.92715	BG: 0.00742	BG: 1	BG: 0.00742	BG: 1	0	1
						FG: 0.00742	FG: 1	FG: 13.25191	FG: 13.25191
						0.98941	0.01059	0	0
	TULV-CEN.N	BrS_null	91	-4399.74	3.92711	BG: 0.00742	BG: 1	BG: 0.00742	BG: 1
						FG: 0.00742	FG: 1	FG: 1	FG: 1
						0.98941	0.01059	0	0
		BrS	92	-4399.74	3.9271	BG: 0.00742	BG: 1	BG: 0.00742	BG: 1	0	1
						FG: 0.00742	FG: 1	FG: 1	FG: 1
						0.98941	0.01059	0	0
M	TULV-CEN.S	BrS_null	91	-13139.5	8.21759	BG: 0.00269	BG: 1	BG: 0.00269	BG: 1
						BG: 0.00269	FG: 1	FG: 1	FG: 1
						0.95905	0.01328	0.02729	0.00038
		BrS	92	-13139.5	8.2176	BG: 0.00269	BG: 1	BG: 0.00269	BG: 1	0	1
						BG: 0.00269	FG: 1	FG: 1	FG: 1
						0.95905	0.01328	0.02729	0.00038
	TULV-CEN.N	BrS_null	91	-13154.9	7.80772	BG: 0.00404	BG: 1	BG: 0.00404	BG: 1
						FG: 0.00404	FG: 1	FG: 1	FG: 1
						0.9807	0.01338	0.00584	8e-05
		BrS	92	-13154.9	7.80788	BG: 0.00404	BG: 1	BG: 0.00404	BG: 1	2e-06	0.998872
						FG: 0.00404	FG: 1	FG: 1	FG: 1
						0.9807	0.01338	0.00584	8e-05
L	TULV-CEN.S	BrS_null	91	-26137.7	6.86357	BG: 0.00382	BG: 1	BG: 0.00382	BG: 1
						FG: 0.00382	FG: 1	FG: 1	FG: 1
						0.97803	0.00663	0.01524	0.0001
		BrS	92	-26137.7	6.86382	BG: 0.00382	BG: 1	BG: 0.00382	BG: 1	4e-06	0.998872	270 I 0.817
						FG: 0.00382	FG: 1	FG: 1	FG: 1			537 V 0.791
						0.97803	0.00663	0.01524	0.0001			991 A 0.754
	TULV-CEN.N	BrS_null	91	-26146.2	6.73932	BG: 0.00441	BG: 1	BG: 0.00441	BG: 1
						FG: 0.00441	FG: 1	FG: 1	FG: 1
						0.98824	0.00652	0.0052	3e-05
		BrS	92	-26146.2	6.73733	BG: 0.00443	BG: 1	BG: 0.00443	BG: 1	0.01206	0.990426	547 A 0.964
						FG: 0.00443	FG: 1	FG: 1.12096	FG: 1.12096
						0.98886	0.00652	0.00459	3e-05
