# Supplementary material for: Genome-wide support for incipient Tula hantavirus species within a single rodent host lineage
Source: Virus Evol. 2024 Jan 5;10(1):veae002. doi: 10.1093/ve/veae002 (PMC10868551; doi:10.1093/ve/veae002)
Supplement: veae002_Supp [file veae002_supp.zip › suppl_data/Labutin&Heckel_SuppTable 5.xlsx]

## Sheet: S4_clade-models
Segment	Partition	Model	np	lnL	κ	ω0	ω1	ωd1 / ωd2	LRT	p-value
S		M2a_rel	92	-4395.02	3.87086	0 (90.556%)	1 (0.000%)	0.12927 (9.444 %)
	TULV-CEN.S	CmC	93	-4394.93	3.86769	0 (90.612%)	1 (0.000%)	0.13565 (9.388%)	0.183002	0.6688
								CS: 0.10417
	TULV-CEN.N	CmC	93	-4392.9	3.86157	0 (90.619%)	1 (0.000%)	0.14427 (9.381%)	4.23182	0.0396687
								CN: 0.00000
M		M2a_rel	92	-13136.7	7.63027	0.00244 (96.837%)	1 (0.0014%)	0.24304 (3.023%)
	TULV-CEN.S	CmC	93	-13121.3	7.96854	0.000 (90.337%)	1 (0.562%)	0.04977 (9.101%)	30.8111	< 0.001
								CS: 0.32052
	TULV-CEN.N	CmC	93	-13134.2	7.69499	0.00209 (96.238 %)	1 (0.245%)	0.16290 (3.516%)	5.16809	0.0230067
								CN: 0.42798
L		M2a_rel	92	-26100.2	6.60352	0.00184 (95.190%)	1 (0.000%)	0.10624 (4.739%)
	TULV-CEN.S	CmC	93	-26086.1	6.76086	0.00004 (88.498%)	1 (0.141%)	0.04425 (11.361%)	28.2334	< 0.001
								CS: 0.16910
	TULV-CEN.N	CmC	93	-26099.1	6.63046	0.00149 (94.095%)	1 (0.0099%)	0.08430 (5.806%)	2.17681	0.140087
								CN: 0.15136
