# Supplementary material for: Genome-wide support for incipient Tula hantavirus species within a single rodent host lineage
Source: Virus Evol. 2024 Jan 5;10(1):veae002. doi: 10.1093/ve/veae002 (PMC10868551; doi:10.1093/ve/veae002)
Supplement: veae002_Supp [file veae002_supp.zip › suppl_data/Labutin&Heckel_SuppTable 6.xlsx]

## Sheet: S5_hyphy
Segment	FUBAR (P > 0.8)	MEME (p < 0.1)
S	-	-
M	18 (0.914)	7 (0.01)
		3 (0.02)
L	991 (0.893)	810 (0.01)
		1477 (0.04)
		2070 (0.04)
