# Supplementary material for: Genome-wide support for incipient Tula hantavirus species within a single rodent host lineage
Source: Virus Evol. 2024 Jan 5;10(1):veae002. doi: 10.1093/ve/veae002 (PMC10868551; doi:10.1093/ve/veae002)
Supplement: veae002_Supp [file veae002_supp.zip › suppl_data/Labutin&Heckel_SuppTable 7.xlsx]

## Sheet: Sheet1
	mtDNA AICc	nucDNA AICc	TULV AICc
nullModel	24.8	11.2	63
model 1	26.2	13.1	4.3
model 2	31.1	17.3	9.6
model 3	39.2	25.7	24.5
